# Supplementary material for: Kalium 2.0, a comprehensive database of polypeptide ligands of potassium channels
Source: Sci Data. 2019 May 27;6:73. doi: 10.1038/s41597-019-0074-x (PMC6536513; doi:10.1038/s41597-019-0074-x)
Supplement: Supplementary file 1 — Download metadata file [file 41597_2019_74_MOESM1_ESM.zip]

Archive with 3 entries (3 files):
- s_Vass407B_study.txt
- a_Vass407B_assay.txt
- i_Investigation.txt
