# Supplementary material for: Kalium 2.0, a comprehensive database of polypeptide ligands of potassium channels
Source: Sci Data. 2019 May 27;6:73. doi: 10.1038/s41597-019-0074-x (PMC6536513; doi:10.1038/s41597-019-0074-x)
Supplement: Supplementary file 1 — Download metadata file [file 41597_2019_74_MOESM1_ESM.zip › a_Vass407B_assay.txt]

Sample Name	Protocol REF	Assay Name	Raw Data File	Comment[Data Repository]	Comment[Data Record Accession]	Comment[Data Record URI]
ID 387	Implementation	ID 387 contribution to Kalium 2.0 database	Kalium database/	figshare	doi:10.6084/m9.figshare.6913259	https://doi.org/10.6084/m9.figshare.6913259
ID 382	Implementation	ID 382 contribution to Kalium 2.0 database	Kalium database/	figshare	doi:10.6084/m9.figshare.6913259	https://doi.org/10.6084/m9.figshare.6913259
ID 388	Implementation	ID 388 contribution to Kalium 2.0 database	Kalium database/	figshare	doi:10.6084/m9.figshare.6913259	https://doi.org/10.6084/m9.figshare.6913259
ID 383	Implementation	ID 383 contribution to Kalium 2.0 database	Kalium database/	figshare	doi:10.6084/m9.figshare.6913259	https://doi.org/10.6084/m9.figshare.6913259
ID 385	Implementation	ID 385 contribution to Kalium 2.0 database	Kalium database/	figshare	doi:10.6084/m9.figshare.6913259	https://doi.org/10.6084/m9.figshare.6913259
ID 380	Implementation	ID 380 contribution to Kalium 2.0 database	Kalium database/	figshare	doi:10.6084/m9.figshare.6913259	https://doi.org/10.6084/m9.figshare.6913259
ID 389	Implementation	ID 389 contribution to Kalium 2.0 database	Kalium database/	figshare	doi:10.6084/m9.figshare.6913259	https://doi.org/10.6084/m9.figshare.6913259
ID 392	Implementation	ID 392 contribution to Kalium 2.0 database	Kalium database/	figshare	doi:10.6084/m9.figshare.6913259	https://doi.org/10.6084/m9.figshare.6913259
ID 386	Implementation	ID 386 contribution to Kalium 2.0 database	Kalium database/	figshare	doi:10.6084/m9.figshare.6913259	https://doi.org/10.6084/m9.figshare.6913259
ID 390	Implementation	ID 390 contribution to Kalium 2.0 database	Kalium database/	figshare	doi:10.6084/m9.figshare.6913259	https://doi.org/10.6084/m9.figshare.6913259
ID 393	Implementation	ID 393 contribution to Kalium 2.0 database	Kalium database/	figshare	doi:10.6084/m9.figshare.6913259	https://doi.org/10.6084/m9.figshare.6913259
ID 391	Implementation	ID 391 contribution to Kalium 2.0 database	Kalium database/	figshare	doi:10.6084/m9.figshare.6913259	https://doi.org/10.6084/m9.figshare.6913259
ID 381	Implementation	ID 381 contribution to Kalium 2.0 database	Kalium database/	figshare	doi:10.6084/m9.figshare.6913259	https://doi.org/10.6084/m9.figshare.6913259
ID 384	Implementation	ID 384 contribution to Kalium 2.0 database	Kalium database/	figshare	doi:10.6084/m9.figshare.6913259	https://doi.org/10.6084/m9.figshare.6913259
ID 394	Implementation	ID 394 contribution to Kalium 2.0 database	Kalium database/	figshare	doi:10.6084/m9.figshare.6913259	https://doi.org/10.6084/m9.figshare.6913259
ID 15	Implementation	ID 15 contribution to Kalium 2.0 database	Kalium database/	figshare	doi:10.6084/m9.figshare.6913259	https://doi.org/10.6084/m9.figshare.6913259
ID 13	Implementation	ID 13 contribution to Kalium 2.0 database	Kalium database/	figshare	doi:10.6084/m9.figshare.6913259	https://doi.org/10.6084/m9.figshare.6913259
ID 16	Implementation	ID 16 contribution to Kalium 2.0 database	Kalium database/	figshare	doi:10.6084/m9.figshare.6913259	https://doi.org/10.6084/m9.figshare.6913259
ID 413	Implementation	ID 413 contribution to Kalium 2.0 database	Kalium database/	figshare	doi:10.6084/m9.figshare.6913259	https://doi.org/10.6084/m9.figshare.6913259
ID 46	Implementation	ID 46 contribution to Kalium 2.0 database	Kalium database/	figshare	doi:10.6084/m9.figshare.6913259	https://doi.org/10.6084/m9.figshare.6913259
ID 18	Implementation	ID 18 contribution to Kalium 2.0 database	Kalium database/	figshare	doi:10.6084/m9.figshare.6913259	https://doi.org/10.6084/m9.figshare.6913259
ID 37	Implementation	ID 37 contribution to Kalium 2.0 database	Kalium database/	figshare	doi:10.6084/m9.figshare.6913259	https://doi.org/10.6084/m9.figshare.6913259
ID 20	Implementation	ID 20 contribution to Kalium 2.0 database	Kalium database/	figshare	doi:10.6084/m9.figshare.6913259	https://doi.org/10.6084/m9.figshare.6913259
ID 33	Implementation	ID 33 contribution to Kalium 2.0 database	Kalium database/	figshare	doi:10.6084/m9.figshare.6913259	https://doi.org/10.6084/m9.figshare.6913259
ID 51	Implementation	ID 51 contribution to Kalium 2.0 database	Kalium database/	figshare	doi:10.6084/m9.figshare.6913259	https://doi.org/10.6084/m9.figshare.6913259
ID 52	Implementation	ID 52 contribution to Kalium 2.0 database	Kalium database/	figshare	doi:10.6084/m9.figshare.6913259	https://doi.org/10.6084/m9.figshare.6913259
ID 29	Implementation	ID 29 contribution to Kalium 2.0 database	Kalium database/	figshare	doi:10.6084/m9.figshare.6913259	https://doi.org/10.6084/m9.figshare.6913259
ID 414	Implementation	ID 414 contribution to Kalium 2.0 database	Kalium database/	figshare	doi:10.6084/m9.figshare.6913259	https://doi.org/10.6084/m9.figshare.6913259
ID 32	Implementation	ID 32 contribution to Kalium 2.0 database	Kalium database/	figshare	doi:10.6084/m9.figshare.6913259	https://doi.org/10.6084/m9.figshare.6913259
ID 31	Implementation	ID 31 contribution to Kalium 2.0 database	Kalium database/	figshare	doi:10.6084/m9.figshare.6913259	https://doi.org/10.6084/m9.figshare.6913259
ID 1	Implementation	ID 1 contribution to Kalium 2.0 database	Kalium database/	figshare	doi:10.6084/m9.figshare.6913259	https://doi.org/10.6084/m9.figshare.6913259
ID 50	Implementation	ID 50 contribution to Kalium 2.0 database	Kalium database/	figshare	doi:10.6084/m9.figshare.6913259	https://doi.org/10.6084/m9.figshare.6913259
ID 34	Implementation	ID 34 contribution to Kalium 2.0 database	Kalium database/	figshare	doi:10.6084/m9.figshare.6913259	https://doi.org/10.6084/m9.figshare.6913259
ID 59	Implementation	ID 59 contribution to Kalium 2.0 database	Kalium database/	figshare	doi:10.6084/m9.figshare.6913259	https://doi.org/10.6084/m9.figshare.6913259
ID 21	Implementation	ID 21 contribution to Kalium 2.0 database	Kalium database/	figshare	doi:10.6084/m9.figshare.6913259	https://doi.org/10.6084/m9.figshare.6913259
ID 417	Implementation	ID 417 contribution to Kalium 2.0 database	Kalium database/	figshare	doi:10.6084/m9.figshare.6913259	https://doi.org/10.6084/m9.figshare.6913259
ID 42	Implementation	ID 42 contribution to Kalium 2.0 database	Kalium database/	figshare	doi:10.6084/m9.figshare.6913259	https://doi.org/10.6084/m9.figshare.6913259
ID 53	Implementation	ID 53 contribution to Kalium 2.0 database	Kalium database/	figshare	doi:10.6084/m9.figshare.6913259	https://doi.org/10.6084/m9.figshare.6913259
ID 48	Implementation	ID 48 contribution to Kalium 2.0 database	Kalium database/	figshare	doi:10.6084/m9.figshare.6913259	https://doi.org/10.6084/m9.figshare.6913259
ID 54	Implementation	ID 54 contribution to Kalium 2.0 database	Kalium database/	figshare	doi:10.6084/m9.figshare.6913259	https://doi.org/10.6084/m9.figshare.6913259
ID 44	Implementation	ID 44 contribution to Kalium 2.0 database	Kalium database/	figshare	doi:10.6084/m9.figshare.6913259	https://doi.org/10.6084/m9.figshare.6913259
ID 47	Implementation	ID 47 contribution to Kalium 2.0 database	Kalium database/	figshare	doi:10.6084/m9.figshare.6913259	https://doi.org/10.6084/m9.figshare.6913259
ID 24	Implementation	ID 24 contribution to Kalium 2.0 database	Kalium database/	figshare	doi:10.6084/m9.figshare.6913259	https://doi.org/10.6084/m9.figshare.6913259
ID 41	Implementation	ID 41 contribution to Kalium 2.0 database	Kalium database/	figshare	doi:10.6084/m9.figshare.6913259	https://doi.org/10.6084/m9.figshare.6913259
ID 28	Implementation	ID 28 contribution to Kalium 2.0 database	Kalium database/	figshare	doi:10.6084/m9.figshare.6913259	https://doi.org/10.6084/m9.figshare.6913259
ID 17	Implementation	ID 17 contribution to Kalium 2.0 database	Kalium database/	figshare	doi:10.6084/m9.figshare.6913259	https://doi.org/10.6084/m9.figshare.6913259
ID 418	Implementation	ID 418 contribution to Kalium 2.0 database	Kalium database/	figshare	doi:10.6084/m9.figshare.6913259	https://doi.org/10.6084/m9.figshare.6913259
ID 8	Implementation	ID 8 contribution to Kalium 2.0 database	Kalium database/	figshare	doi:10.6084/m9.figshare.6913259	https://doi.org/10.6084/m9.figshare.6913259
ID 19	Implementation	ID 19 contribution to Kalium 2.0 database	Kalium database/	figshare	doi:10.6084/m9.figshare.6913259	https://doi.org/10.6084/m9.figshare.6913259
ID 11	Implementation	ID 11 contribution to Kalium 2.0 database	Kalium database/	figshare	doi:10.6084/m9.figshare.6913259	https://doi.org/10.6084/m9.figshare.6913259
ID 4	Implementation	ID 4 contribution to Kalium 2.0 database	Kalium database/	figshare	doi:10.6084/m9.figshare.6913259	https://doi.org/10.6084/m9.figshare.6913259
ID 23	Implementation	ID 23 contribution to Kalium 2.0 database	Kalium database/	figshare	doi:10.6084/m9.figshare.6913259	https://doi.org/10.6084/m9.figshare.6913259
ID 36	Implementation	ID 36 contribution to Kalium 2.0 database	Kalium database/	figshare	doi:10.6084/m9.figshare.6913259	https://doi.org/10.6084/m9.figshare.6913259
ID 43	Implementation	ID 43 contribution to Kalium 2.0 database	Kalium database/	figshare	doi:10.6084/m9.figshare.6913259	https://doi.org/10.6084/m9.figshare.6913259
ID 45	Implementation	ID 45 contribution to Kalium 2.0 database	Kalium database/	figshare	doi:10.6084/m9.figshare.6913259	https://doi.org/10.6084/m9.figshare.6913259
ID 40	Implementation	ID 40 contribution to Kalium 2.0 database	Kalium database/	figshare	doi:10.6084/m9.figshare.6913259	https://doi.org/10.6084/m9.figshare.6913259
ID 9	Implementation	ID 9 contribution to Kalium 2.0 database	Kalium database/	figshare	doi:10.6084/m9.figshare.6913259	https://doi.org/10.6084/m9.figshare.6913259
ID 39	Implementation	ID 39 contribution to Kalium 2.0 database	Kalium database/	figshare	doi:10.6084/m9.figshare.6913259	https://doi.org/10.6084/m9.figshare.6913259
ID 3	Implementation	ID 3 contribution to Kalium 2.0 database	Kalium database/	figshare	doi:10.6084/m9.figshare.6913259	https://doi.org/10.6084/m9.figshare.6913259
ID 30	Implementation	ID 30 contribution to Kalium 2.0 database	Kalium database/	figshare	doi:10.6084/m9.figshare.6913259	https://doi.org/10.6084/m9.figshare.6913259
ID 2	Implementation	ID 2 contribution to Kalium 2.0 database	Kalium database/	figshare	doi:10.6084/m9.figshare.6913259	https://doi.org/10.6084/m9.figshare.6913259
ID 35	Implementation	ID 35 contribution to Kalium 2.0 database	Kalium database/	figshare	doi:10.6084/m9.figshare.6913259	https://doi.org/10.6084/m9.figshare.6913259
ID 65	Implementation	ID 65 contribution to Kalium 2.0 database	Kalium database/	figshare	doi:10.6084/m9.figshare.6913259	https://doi.org/10.6084/m9.figshare.6913259
ID 38	Implementation	ID 38 contribution to Kalium 2.0 database	Kalium database/	figshare	doi:10.6084/m9.figshare.6913259	https://doi.org/10.6084/m9.figshare.6913259
ID 415	Implementation	ID 415 contribution to Kalium 2.0 database	Kalium database/	figshare	doi:10.6084/m9.figshare.6913259	https://doi.org/10.6084/m9.figshare.6913259
ID 27	Implementation	ID 27 contribution to Kalium 2.0 database	Kalium database/	figshare	doi:10.6084/m9.figshare.6913259	https://doi.org/10.6084/m9.figshare.6913259
ID 26	Implementation	ID 26 contribution to Kalium 2.0 database	Kalium database/	figshare	doi:10.6084/m9.figshare.6913259	https://doi.org/10.6084/m9.figshare.6913259
ID 63	Implementation	ID 63 contribution to Kalium 2.0 database	Kalium database/	figshare	doi:10.6084/m9.figshare.6913259	https://doi.org/10.6084/m9.figshare.6913259
ID 7	Implementation	ID 7 contribution to Kalium 2.0 database	Kalium database/	figshare	doi:10.6084/m9.figshare.6913259	https://doi.org/10.6084/m9.figshare.6913259
ID 22	Implementation	ID 22 contribution to Kalium 2.0 database	Kalium database/	figshare	doi:10.6084/m9.figshare.6913259	https://doi.org/10.6084/m9.figshare.6913259
ID 14	Implementation	ID 14 contribution to Kalium 2.0 database	Kalium database/	figshare	doi:10.6084/m9.figshare.6913259	https://doi.org/10.6084/m9.figshare.6913259
ID 12	Implementation	ID 12 contribution to Kalium 2.0 database	Kalium database/	figshare	doi:10.6084/m9.figshare.6913259	https://doi.org/10.6084/m9.figshare.6913259
ID 5	Implementation	ID 5 contribution to Kalium 2.0 database	Kalium database/	figshare	doi:10.6084/m9.figshare.6913259	https://doi.org/10.6084/m9.figshare.6913259
ID 10	Implementation	ID 10 contribution to Kalium 2.0 database	Kalium database/	figshare	doi:10.6084/m9.figshare.6913259	https://doi.org/10.6084/m9.figshare.6913259
ID 6	Implementation	ID 6 contribution to Kalium 2.0 database	Kalium database/	figshare	doi:10.6084/m9.figshare.6913259	https://doi.org/10.6084/m9.figshare.6913259
ID 49	Implementation	ID 49 contribution to Kalium 2.0 database	Kalium database/	figshare	doi:10.6084/m9.figshare.6913259	https://doi.org/10.6084/m9.figshare.6913259
ID 25	Implementation	ID 25 contribution to Kalium 2.0 database	Kalium database/	figshare	doi:10.6084/m9.figshare.6913259	https://doi.org/10.6084/m9.figshare.6913259
ID 396	Implementation	ID 396 contribution to Kalium 2.0 database	Kalium database/	figshare	doi:10.6084/m9.figshare.6913259	https://doi.org/10.6084/m9.figshare.6913259
ID 395	Implementation	ID 395 contribution to Kalium 2.0 database	Kalium database/	figshare	doi:10.6084/m9.figshare.6913259	https://doi.org/10.6084/m9.figshare.6913259
ID 406	Implementation	ID 406 contribution to Kalium 2.0 database	Kalium database/	figshare	doi:10.6084/m9.figshare.6913259	https://doi.org/10.6084/m9.figshare.6913259
ID 399	Implementation	ID 399 contribution to Kalium 2.0 database	Kalium database/	figshare	doi:10.6084/m9.figshare.6913259	https://doi.org/10.6084/m9.figshare.6913259
ID 410	Implementation	ID 410 contribution to Kalium 2.0 database	Kalium database/	figshare	doi:10.6084/m9.figshare.6913259	https://doi.org/10.6084/m9.figshare.6913259
ID 400	Implementation	ID 400 contribution to Kalium 2.0 database	Kalium database/	figshare	doi:10.6084/m9.figshare.6913259	https://doi.org/10.6084/m9.figshare.6913259
ID 401	Implementation	ID 401 contribution to Kalium 2.0 database	Kalium database/	figshare	doi:10.6084/m9.figshare.6913259	https://doi.org/10.6084/m9.figshare.6913259
ID 403	Implementation	ID 403 contribution to Kalium 2.0 database	Kalium database/	figshare	doi:10.6084/m9.figshare.6913259	https://doi.org/10.6084/m9.figshare.6913259
ID 409	Implementation	ID 409 contribution to Kalium 2.0 database	Kalium database/	figshare	doi:10.6084/m9.figshare.6913259	https://doi.org/10.6084/m9.figshare.6913259
ID 402	Implementation	ID 402 contribution to Kalium 2.0 database	Kalium database/	figshare	doi:10.6084/m9.figshare.6913259	https://doi.org/10.6084/m9.figshare.6913259
ID 408	Implementation	ID 408 contribution to Kalium 2.0 database	Kalium database/	figshare	doi:10.6084/m9.figshare.6913259	https://doi.org/10.6084/m9.figshare.6913259
ID 407	Implementation	ID 407 contribution to Kalium 2.0 database	Kalium database/	figshare	doi:10.6084/m9.figshare.6913259	https://doi.org/10.6084/m9.figshare.6913259
ID 411	Implementation	ID 411 contribution to Kalium 2.0 database	Kalium database/	figshare	doi:10.6084/m9.figshare.6913259	https://doi.org/10.6084/m9.figshare.6913259
ID 404	Implementation	ID 404 contribution to Kalium 2.0 database	Kalium database/	figshare	doi:10.6084/m9.figshare.6913259	https://doi.org/10.6084/m9.figshare.6913259
ID 405	Implementation	ID 405 contribution to Kalium 2.0 database	Kalium database/	figshare	doi:10.6084/m9.figshare.6913259	https://doi.org/10.6084/m9.figshare.6913259
ID 397	Implementation	ID 397 contribution to Kalium 2.0 database	Kalium database/	figshare	doi:10.6084/m9.figshare.6913259	https://doi.org/10.6084/m9.figshare.6913259
ID 398	Implementation	ID 398 contribution to Kalium 2.0 database	Kalium database/	figshare	doi:10.6084/m9.figshare.6913259	https://doi.org/10.6084/m9.figshare.6913259
ID 416	Implementation	ID 416 contribution to Kalium 2.0 database	Kalium database/	figshare	doi:10.6084/m9.figshare.6913259	https://doi.org/10.6084/m9.figshare.6913259
ID 350	Implementation	ID 350 contribution to Kalium 2.0 database	Kalium database/	figshare	doi:10.6084/m9.figshare.6913259	https://doi.org/10.6084/m9.figshare.6913259
ID 356	Implementation	ID 356 contribution to Kalium 2.0 database	Kalium database/	figshare	doi:10.6084/m9.figshare.6913259	https://doi.org/10.6084/m9.figshare.6913259
ID 346	Implementation	ID 346 contribution to Kalium 2.0 database	Kalium database/	figshare	doi:10.6084/m9.figshare.6913259	https://doi.org/10.6084/m9.figshare.6913259
ID 345	Implementation	ID 345 contribution to Kalium 2.0 database	Kalium database/	figshare	doi:10.6084/m9.figshare.6913259	https://doi.org/10.6084/m9.figshare.6913259
ID 351	Implementation	ID 351 contribution to Kalium 2.0 database	Kalium database/	figshare	doi:10.6084/m9.figshare.6913259	https://doi.org/10.6084/m9.figshare.6913259
ID 347	Implementation	ID 347 contribution to Kalium 2.0 database	Kalium database/	figshare	doi:10.6084/m9.figshare.6913259	https://doi.org/10.6084/m9.figshare.6913259
ID 349	Implementation	ID 349 contribution to Kalium 2.0 database	Kalium database/	figshare	doi:10.6084/m9.figshare.6913259	https://doi.org/10.6084/m9.figshare.6913259
ID 348	Implementation	ID 348 contribution to Kalium 2.0 database	Kalium database/	figshare	doi:10.6084/m9.figshare.6913259	https://doi.org/10.6084/m9.figshare.6913259
ID 353	Implementation	ID 353 contribution to Kalium 2.0 database	Kalium database/	figshare	doi:10.6084/m9.figshare.6913259	https://doi.org/10.6084/m9.figshare.6913259
ID 357	Implementation	ID 357 contribution to Kalium 2.0 database	Kalium database/	figshare	doi:10.6084/m9.figshare.6913259	https://doi.org/10.6084/m9.figshare.6913259
ID 355	Implementation	ID 355 contribution to Kalium 2.0 database	Kalium database/	figshare	doi:10.6084/m9.figshare.6913259	https://doi.org/10.6084/m9.figshare.6913259
ID 358	Implementation	ID 358 contribution to Kalium 2.0 database	Kalium database/	figshare	doi:10.6084/m9.figshare.6913259	https://doi.org/10.6084/m9.figshare.6913259
ID 354	Implementation	ID 354 contribution to Kalium 2.0 database	Kalium database/	figshare	doi:10.6084/m9.figshare.6913259	https://doi.org/10.6084/m9.figshare.6913259
ID 352	Implementation	ID 352 contribution to Kalium 2.0 database	Kalium database/	figshare	doi:10.6084/m9.figshare.6913259	https://doi.org/10.6084/m9.figshare.6913259
ID 359	Implementation	ID 359 contribution to Kalium 2.0 database	Kalium database/	figshare	doi:10.6084/m9.figshare.6913259	https://doi.org/10.6084/m9.figshare.6913259
ID 368	Implementation	ID 368 contribution to Kalium 2.0 database	Kalium database/	figshare	doi:10.6084/m9.figshare.6913259	https://doi.org/10.6084/m9.figshare.6913259
ID 371	Implementation	ID 371 contribution to Kalium 2.0 database	Kalium database/	figshare	doi:10.6084/m9.figshare.6913259	https://doi.org/10.6084/m9.figshare.6913259
ID 370	Implementation	ID 370 contribution to Kalium 2.0 database	Kalium database/	figshare	doi:10.6084/m9.figshare.6913259	https://doi.org/10.6084/m9.figshare.6913259
ID 362	Implementation	ID 362 contribution to Kalium 2.0 database	Kalium database/	figshare	doi:10.6084/m9.figshare.6913259	https://doi.org/10.6084/m9.figshare.6913259
ID 361	Implementation	ID 361 contribution to Kalium 2.0 database	Kalium database/	figshare	doi:10.6084/m9.figshare.6913259	https://doi.org/10.6084/m9.figshare.6913259
ID 366	Implementation	ID 366 contribution to Kalium 2.0 database	Kalium database/	figshare	doi:10.6084/m9.figshare.6913259	https://doi.org/10.6084/m9.figshare.6913259
ID 365	Implementation	ID 365 contribution to Kalium 2.0 database	Kalium database/	figshare	doi:10.6084/m9.figshare.6913259	https://doi.org/10.6084/m9.figshare.6913259
ID 369	Implementation	ID 369 contribution to Kalium 2.0 database	Kalium database/	figshare	doi:10.6084/m9.figshare.6913259	https://doi.org/10.6084/m9.figshare.6913259
ID 367	Implementation	ID 367 contribution to Kalium 2.0 database	Kalium database/	figshare	doi:10.6084/m9.figshare.6913259	https://doi.org/10.6084/m9.figshare.6913259
ID 364	Implementation	ID 364 contribution to Kalium 2.0 database	Kalium database/	figshare	doi:10.6084/m9.figshare.6913259	https://doi.org/10.6084/m9.figshare.6913259
ID 363	Implementation	ID 363 contribution to Kalium 2.0 database	Kalium database/	figshare	doi:10.6084/m9.figshare.6913259	https://doi.org/10.6084/m9.figshare.6913259
ID 360	Implementation	ID 360 contribution to Kalium 2.0 database	Kalium database/	figshare	doi:10.6084/m9.figshare.6913259	https://doi.org/10.6084/m9.figshare.6913259
ID 379	Implementation	ID 379 contribution to Kalium 2.0 database	Kalium database/	figshare	doi:10.6084/m9.figshare.6913259	https://doi.org/10.6084/m9.figshare.6913259
ID 373	Implementation	ID 373 contribution to Kalium 2.0 database	Kalium database/	figshare	doi:10.6084/m9.figshare.6913259	https://doi.org/10.6084/m9.figshare.6913259
ID 375	Implementation	ID 375 contribution to Kalium 2.0 database	Kalium database/	figshare	doi:10.6084/m9.figshare.6913259	https://doi.org/10.6084/m9.figshare.6913259
ID 378	Implementation	ID 378 contribution to Kalium 2.0 database	Kalium database/	figshare	doi:10.6084/m9.figshare.6913259	https://doi.org/10.6084/m9.figshare.6913259
ID 372	Implementation	ID 372 contribution to Kalium 2.0 database	Kalium database/	figshare	doi:10.6084/m9.figshare.6913259	https://doi.org/10.6084/m9.figshare.6913259
ID 376	Implementation	ID 376 contribution to Kalium 2.0 database	Kalium database/	figshare	doi:10.6084/m9.figshare.6913259	https://doi.org/10.6084/m9.figshare.6913259
ID 374	Implementation	ID 374 contribution to Kalium 2.0 database	Kalium database/	figshare	doi:10.6084/m9.figshare.6913259	https://doi.org/10.6084/m9.figshare.6913259
ID 377	Implementation	ID 377 contribution to Kalium 2.0 database	Kalium database/	figshare	doi:10.6084/m9.figshare.6913259	https://doi.org/10.6084/m9.figshare.6913259
ID 412	Implementation	ID 412 contribution to Kalium 2.0 database	Kalium database/	figshare	doi:10.6084/m9.figshare.6913259	https://doi.org/10.6084/m9.figshare.6913259
