# Supplementary material for: Kalium 2.0, a comprehensive database of polypeptide ligands of potassium channels
Source: Sci Data. 2019 May 27;6:73. doi: 10.1038/s41597-019-0074-x (PMC6536513; doi:10.1038/s41597-019-0074-x)
Supplement: Supplementary file 1 — Download metadata file [file 41597_2019_74_MOESM1_ESM.zip › i_Investigation.txt]

# Investigation File generated for Scientific Data with Investigation File Authoring Tool version 0.1.0 on 03/05/2019 - This metadata file is CC0
ONTOLOGY SOURCE REFERENCE
Term Source Name	NCBITaxon	ERO	NCIT	SBO	OBI
Term Source File	http://data.bioontology.org/ontologies/NCBITAXON	http://data.bioontology.org/ontologies/ERO	http://data.bioontology.org/ontologies/NCIT	http://data.bioontology.org/ontologies/SBO	http://data.bioontology.org/ontologies/OBI
Term Source Version	2016AB	2013-08-02	17.06d	09:09:2016	2014-08-18
Term Source Description	National Center for Biotechnology Information (NCBI) Organismal Classification	Eagle-I Research Resource Ontology	National Cancer Institute Thesaurus	Systems Biology Ontology	Ontology for Biomedical Investigations
INVESTIGATION
Investigation Identifier
Investigation Title
Investigation Description
Investigation Submission Date
Investigation Public Release Date
INVESTIGATION PUBLICATIONS
Investigation PubMed ID
Investigation Publication DOI
Investigation Publication Author List
Investigation Publication Title
Investigation Publication Status
Investigation Publication Status Term Accession Number
Investigation Publication Status Term Source REF
INVESTIGATION CONTACTS
Investigation Person Last Name
Investigation Person Mid Initials
Investigation Person First Name
Investigation Person Address
Investigation Person Phone
Investigation Person Fax
Investigation Person Email
Investigation Person Affiliation
Investigation Person Roles
Investigation Person Roles Term Accession Number
Investigation Person Roles Term Source REF
STUDY
Study Identifier	10.1038/s41597-019-0074-x
Study Title	Kalium 2.0, a comprehensive database of polypeptide ligands of potassium channels
Study Submission Date	06/08/2018
Study Public Release Date	27/05/2019
Study Description	https://www.nature.com/articles/s41597-019-0074-x
Study File Name	s_Vass407B_study.txt
Comment[Subject Keywords]	""
Comment[Manuscript Licence]	CC BY-4.0
Comment[Experimental Metadata Licence]	CC0
Comment[Supplementary Information File Name]
Comment[Supplementary Information File Type]
Comment[Supplementary Information File URL]
Comment[Data Repository]	figshare
Comment[Data Record Accession]	doi:10.6084/m9.figshare.6913259
Comment[Data Record URI]	https://doi.org/10.6084/m9.figshare.6913259
STUDY DESIGN DESCRIPTORS
Study Design Type	database creation objective	data integration objective
Study Design Type Term Accession Number	http://www.ebi.ac.uk/efo/swo/SWO_0000509	ERO:0100092
Study Design Type Term Source REF	ERO	ERO
STUDY PUBLICATIONS
Study PubMed ID	""
Study Publication DOI	doi:10.1093/database/baw056
Study Publication Author List	""
Study Publication Title	""
Study Publication Status	published
Study Publication Status Term Accession Number	
Study Publication Status Term Source REF	
STUDY FACTORS
Study Factor Name	species
Study Factor Type	Species
Study Factor Type Term Accession Number	NCIT:C45293
Study Factor Type Term Source REF	NCIT
STUDY ASSAYS
Study Assay Measurement Type	ligand
Study Assay Measurement Type Term Accession Number	SBO:0000280
Study Assay Measurement Type Term Source REF	SBO
Study Assay Technology Type	digital curation
Study Assay Technology Type Term Accession Number	OBI:0302914
Study Assay Technology Type Term Source REF	OBI
Study Assay Technology Platform	""
Study Assay File Name	a_Vass407B_assay.txt
STUDY PROTOCOLS
Study Protocol Name	Data sources and curation	Implementation
Study Protocol Type	information acquisition	digital curation
Study Protocol Type Term Accession Number	OBI:0600013	OBI:0302914
Study Protocol Type Term Source REF	OBI	OBI
Study Protocol Description		
Study Protocol URI	""	""
Study Protocol Version		
Study Protocol Parameters Name	""	""
Study Protocol Parameters Name Term Accession Number	""	""
Study Protocol Parameters Name Term Source REF	""	""
Study Protocol Components Name	""	""
Study Protocol Components Type	""	""
Study Protocol Components Type Term Accession Number	""	""
Study Protocol Components Type Term Source REF	""	""
STUDY CONTACTS
Study Person Last Name	Tabakmakher	Krylov	Kuzmenkov	Efremov	Vassilevski
Study Person First Name	Valentin M.	Nikolay A.	Alexey I.	Roman G.	Alexander A.
Study Person Mid Initials
Study Person Email	""	""	""	""	avas@ibch.ru
Study Person Phone
Study Person Fax
Study Person Address
Study Person Affiliation	Shemyakin-Ovchinnikov Institute of Bioorganic Chemistry, Russian Academy of Sciences, Moscow, 117997, Russia	Shemyakin-Ovchinnikov Institute of Bioorganic Chemistry, Russian Academy of Sciences, Moscow, 117997, Russia	Shemyakin-Ovchinnikov Institute of Bioorganic Chemistry, Russian Academy of Sciences, Moscow, 117997, Russia	Shemyakin-Ovchinnikov Institute of Bioorganic Chemistry, Russian Academy of Sciences, Moscow, 117997, Russia	Shemyakin-Ovchinnikov Institute of Bioorganic Chemistry, Russian Academy of Sciences, Moscow, 117997, Russia
Study Person Roles
Study Person Roles Term Accession Number
Study Person Roles Term Source REF
Comment[Study Person ORCID]	0000-0002-6588-1561	""	""	""	0000-0002-1359-0076
Comment[Funder]
Comment[FundRef ID]
Comment[Funder Term Source REF]
Comment[Grant Identifier]
